# Supplementary material for: Macrophage internalization creates a multidrug-tolerant fungal persister reservoir and facilitates the emergence of drug resistance
Source: Nat Commun. 2023 Mar 2;14:1183. doi: 10.1038/s41467-023-36882-6 (PMC9981703; doi:10.1038/s41467-023-36882-6)
Supplement: Supplementary file 4 — Source Data [file 41467_2023_36882_MOESM4_ESM.xlsx]

## Sheet: 1a
Figure 1a	Micafungin
	5-Intracellular				5-Planktonic		CBS138-Intracellular				CBS138-Planktonic		Figure 1a
0hr	100	100	100	100	100	100	100	100	100	100	100	100
3hrs	127.74	131.849	114.416	115.79	73.3728	82.45	111.801	108.385	84.7458	92.6554	100	93.256
6hrs	91.6175	93.9788	119.772	104.563	44.0787	38.64	91.1805	90.6377	99.6466	99.6466	48.5106	41.458
24hrs	102.381	65.4762	72.2892	93.9759	4.70504	6.44	104.046	90.1734	98.1818	103.636	13.3865	5.975
	Amphotericin B
	5-Intracellular				5-Planktonic		CBS138-Intracellular				CBS138-Planktonic
0hr	100	100	100	100	100	100	100	100	100	100	100	100
3hrs	100.314	107.523	96.8394	106.195	27.6191	50.137	89.6366	102.288	99.5575	83.6283	27.4809	27.4286
6hrs	64.7773	62.0783	56.1056	55.0055	0.615385	0.84	27.0968	15.7419	12.7419	14.9032	0.39726	0.418605
24hrs	0.28169	0.422535	0.2	0.236162	0.0001	0.0001	0.227273	0.136364	0.239516	0.241935	0.0001	0.0001
	Fluconazole
	5-Intracellular				5-Planktonic		CBS138-Intracellular				CBS138-Planktonic
0hr	100	100	100	100	100	100	100	100	100	100	100	100
3hrs	131.661	92.79	101.896	99.6207	73.3728	82.45	103.634	99.5962	107.08	126.106	100	93.256
6hrs	98.5155	91.7679	96.5897	92.6293	70.0787	73.64	100.645	105.806	103.226	101.613	58.5106	68.458
24hrs	78.8732	111.268	78.2288	72.3247	18.705	21.44	90.9091	80.9091	62.9032	72.5807	10.3865	8.975
	Voriconazole
	5-Intracellular				5-Planktonic		CBS138-Intracellular				CBS138-Planktonic
0hr	100	100	100	100	100	100	100	100	100	100	100	100
3hrs	100.314	106.583	93.5525	101.138	100.476	101.37	97.9812	95.8277	115.487	122.124	127.863	120.571
6hrs	96.3563	97.166	78.5478	90.6491	98.7179	69.3333	96	116.129	111.29	111.936	60.274	61.6279
24hrs	115.493	114.085	63.4686	78.2288	4.29658	2.68683	90	78.1818	75.8064	93.5484	1.22034	2.48588

## Sheet: 1b
Figure 1B
Micafungin concentration (µg/ml)	Intracellular-3hrs				Intracellular-6hrs				Intracellular-24hrs				Intracellular-48hrs
0.0075	100	100	100	100	100	100	100	100	100	100	100	100	100	100	100	100
0.03	172.662	172.662	77.2532	105.15	80	79.5294	90.2256	81.203	56.4865	60.3604	79.7468	73.4177	79.322	46.1017	70.339	50.8475
0.06	76.259	84.8921	90.1288	96.5665	63.5294	68.7059	70.3008	72.1805	21.7117	21.2613	16.4557	22.2785	12.8814	23.7288	12.1186	10.339
0.125	76.259	69.0647	82.8326	74.6781	54.3529	50.8235	51.5038	61.6541	1.78378	2.11712	2.41772	2.53165	0.535593	0.854237	0.322034	0.347458
0.25	63.3094	60.7194	64.8069	73.3906	39.5294	44.4706	36.8421	32.7068	0.558559	0.756757	1.01266	1.02532	0.20339	0.19322	0.070339	0.0889831
0.5	47.1942	48.9209	73.3906	65.6652	39.2941	30.8235	30.0752	33.0827	0.477477	0.621622	1.40506	1.13924	0.20339	0.189831	0.084746	0.0762712
1	45.4676	47.1942	53.6481	60.0858	30.1176	29.1765	28.9474	28.9474	0.603604	0.648649	1.17721	1.12658	0.271186	0.315932	0.077966	0.0754237
2	46.0432	42.0144	54.5064	53.2189	24.9412	28.7059	30.8271	23.3083	0.414414	0.459459	1.07595	1.02532	0.210169	0.191864	0.047458	0.0847458
4	40.5755	36.259	52.7897	57.5107	19.5294	25.8824	27.4436	27.8195	0.432432	0.513514	1.81013	0.886076	0.214237	0.197966	0.076271	0.0644068

## Sheet: 1c
Figure 1C
	ICG-Micafungin (0.125µg/ml)			ICG-AMB (4µg/ml)
0hr	100	100	100	100	100	100
1hr	52.518	51.9685	41.0976	90.0826	60.1307	69.1057
3hrs	10.5263	9.76191	11.1565	11.1111	12.0859	14.7619
6hrs	5.77778	6.14754	4.44444	3.54248	3.20732	5.23365
24hrs	5.47945	7.28155	5	3.62069	4.5045	3.53448

## Sheet: 1d
Figure 1D
	Mother-Untreated			Daughter-Untraeted			Mother-treated			Daughter-treated
6hrs	68.2	70.8	69.6	31.2	26.7	27.2	80.7	79.8	80	13.6	13.9	14.9
9hrs	56.4	57.5	59.1	39.4	38.2	38.9	79	76.5	77.1	18.5	17.9	18.7
24hrs	24.2	23.9	23.1	68.4	71.2	71.5	75.8	75.5	73.8	22	21.3	21.5
48hrs	24.3	24.6	25.4	73.4	74.2	72.8	74.6	75.2	74.6	22.2	21.2	22.4

## Sheet: 1g
Figure 1G
	Micafungin			Rifampicin			Moxifloxacin			Clofazimine
0hr	0	0	0	0	0	0	0	0	0	0	0	0
0.5hr	121.51	190.21	169.95	22.04	22.75	12.67	40.9	46.06	32.76	158.04	183.45	152.48
3hrs	227.53	222.37	186.63	17.39	15.68	19.34	41.3	51.22	42.49	345.47	342.29	317.67
24hrs	270.81	352.22	279.95	22.28	22.75	25.29	45.67	42.09	47.25	382.79	366.12	370.88

## Sheet: S2
Supplementary Figure 2
	RPMI-pH7								Spent RPMI+10mM H2O2								0hr (initial inoculum)
0hr																	25.6579	35.3846	31.4286	35.2941	31.1765	35.6923	23.4286	30
5 min	41.0811	43.6842	35.9477	42.8571	37.8947	31.2139	28.5	39.2157	49.7436	63.5417	44.2478	40.5941	36.2069	38.9744	43.8597	43.75
15 min	47.093	38.0682	46	40.625	30.2752	36.6337	34.4828	32.037	72.4138	71.5909	71.4286	63.354	65.7143	79.7872	51.4286	86.8132
30 min	23.7037	26.2295	25.8278	29.3333	28.5714	30.3571	38.2353	35.8491	86.2069	77.0186	56.9536	74.026	92.233	76.0331	107.5	99.0566
1hr	33	23.7589	20.6897	19.9315	21.9792	15.2778	15.748	18.3654	76.8657	88.2353	73.7931	75	71.4286	94.382	83.5821	90.099
2hrs	8.4878	12.6214	13.3333	13.5266	7.05521	11.3433	6.31868	7.82895	82.8283	79.0698	135.135	89.6552	72.1312	77.7778	76.9231	75.5556
3hrs	6.861	10	7.778	9.231	15	10	10.5	13.14	84.8485	82.5397	80.3448	65.2778	80.1282	76.4179	64.3836	77.2727
6hrs	30.51	25.86	28.57	24	28.43	20	20	24.4755	77.0833	66.6667	70	63.6364	56.4516	65	81.6667	62.9032
24hrs	23.6559	21.9718	26.8518	30.625	52.2388	50	49.3507	45.679	48.6957	52.6316	79.0323	62.5	51.25	63.1579	72.0588	51.1111
48hrs	37.5	60	44.7619	48.2759	62.3853	59.4937	46.9879	62.1212	59.5238	50.9091	66.6667	53.3333	35.5932	63.1579	69.2683	68.421

## Sheet: S1
Supplementary Figure 1a
	KIDNEY
	CFU VEHICLE					CFU TREATMENT
	Mouse 1	Mouse 2	Mouse 3	Mouse 4	Mouse 5	Mouse 1	Mouse 2	Mouse 3	Mouse 4	Mouse 5
Day 0	10900	23400	31900	25500	33800
Day 2	2500	3700	4320	2560	3650	955	1780	620	803	2900
Day 6	5580	3450	437	31300	691	264	488	91.5	132	20.3
	SPLEEN
	CFU VEHICLE					CFU TREATMENT
	Mouse 1	Mouse 2	Mouse 3	Mouse 4	Mouse 5	Mouse 1	Mouse 2	Mouse 3	Mouse 4	Mouse 5
Day 0	16900	42100	60200	59000	39600
Day 2	3480	8430	2880	4620	3520	1590	17300	1600	3400	8620
Day 6	467	1110	539	1410	4150	783	1570	762	579	356
Supplementary Figure 1b
	Caspofungin Concentration (ng/g)
	Kidney		Spleen
Mouse #	Day 2	Day 6	Day 2	Day 6
1	16300	22400	5780	10300
2	7270	15900	3740	8190
3	14700	21900	7620	11900
4	14300	22800	7640	13000
5	17200	23500	7980	16900

## Sheet: 6d
Figure 6d
		cta1∆ only mica
		CFU					ECR colonies
		First Rep	Second rep	Third rep	Fourth rep		First Rep	Second rep	Third rep	Fourth rep
	24hrs	10000	5000	5400	6500		227	0	29	0
	48hrs	140000	8800	7000	10000		8000	0	2	0
	72hrs	1400000	500000	255000	38000		10000	0	0	0
		cta1∆ MICA for 24 hours followed by AMB
	24hrs	10000	5000	5400	6500
	48hrs	1000	1300	800	600		1	0	0
	72hrs	10	0	0	0		0	0	0
		skn7∆ only mica
		CFU					ECR colonies
		First Rep	Second rep	Third rep	Fourth rep		First Rep	Second rep	Third rep	Fourth rep
	24hrs	10000	6000	3900	18700		0	0	26	0
	48hrs	22000	36700	18000	20000		0	0	0	0
	72hrs	200000	65400	23000	41000		1	0	0	0
		skn7∆ MICA for 24 hours followed by AMB
		CFU					ECR colonies
		First Rep	Second rep	Third rep	Fourth rep		First Rep	Second rep	Third rep	Fourth rep
	24hrs	10000	6000	3900	18700		0	0	0	0
	48hrs	140	810	1000	500		0	0	0	0
	72hrs	0	0	0	0		0	0	0	0
		yap1∆ only mica
		CFU					ECR colonies
		First Rep	Second rep	Third rep	Fourth rep		First Rep	Second rep	Third rep	Fourth rep
	24hrs	18000	51000	84000	8000		0	0	0	0
	48hrs	23500	12300	9500	15000		0	0	0	0
	72hrs	302000	102000	35400	36000		0	600	1200	0
		yap1∆ MICA for 24 hours followed by AMB
		CFU					ECR colonies
		First Rep	Second rep	Third rep	Fourth rep		First Rep	Second rep	Third rep	Fourth rep
	24hrs	18000	51000	84000	8000		0	0	0	0
	48hrs	230	540	800	1000		0	0	0	0
	72hrs	0	0	0	0		0	0	0	0

## Sheet: 6c
Figure 6c
	Mica only							Mica followed by AMB
	100	100	100	100	100	100	100	100	100	100	100	100	100	100
	0.797952	0.752785	0.767841	0.782897	0.662451	0.84312	0.75432	0.797952	0.752785	0.767841	0.782897	0.662451	0.84312	0.754
	0.0333021	0.027439	0.0304878	0.0304878	0.0515947	0.039869	0.03416	0.00891182	0.0106707	0.0150094	0.0132505	0.0100844	0.00879456	0.0106707
	0.00537634	0.00917912	0.00760556	0.00760556	0.00668765	0.00577	0.006948	0.000721217	0.0001967	0.00052452	0.000721217	0.00118017	0.000721217	0.00045896

## Sheet: 6a
Figure 6a
	Amphotericin B
		RPMI-100%						RPMI-20%						RPMI-2%
	0 hr	100	100	100	100	100	100	100	100	100	100	100	100	100	100	100	100	100	100
	3 hrs	20.8333	19.7917	16.6667	34.6535	39.604	33.6634	32.7869	40.9836	36.8852	63.8298	74.4681	79.7872	43.4783	43.4783	52.1739	87.5	85	97.5
	6 hrs	13.3333	11.6667	12	12.5	10.3125	9.375	23.0769	24.6154	23.8462	32.7869	31.1475	26.2295	42.3077	26.9231	28.8462	61.0526	58.9474	63.1579
	24 hrs	3.46821	2.60116	2.89017	7.34694	9.79592	9.38776	0.932203	0.875706	0.875706	0.263473	0.239521	0.305389	9.1954	9.65517	9.1954	10.8108	9.05405	8.91892
	Micafungin
		RPMI-100%						RPMI-20%						RPMI-2%
	0 hr	100	100	100	100	100	100	100	100	100	100	100	100	100	100	100	100	100	100
	3 hrs	1.40625	1.51042	1.61458	1.48515	1.68317	1.63366	21.3115	22.1311	24.5902	4.04255	3.61702	3.93617	78.2609	78.2609	69.5652	80	82.5	75
	6 hrs	0.8	0.4	0.392333	0.21875	0.475	0.14375	1	2	0.707692	0.841131	0.795082	0.311475	67.3077	61.5385	67.3077	60	48.4211	46.3158
	24 hrs	0.0339306	0.0293006	0.0164872	0.0159184	0.0416327	0.0102041	0.148079	0.355932	0.399379	0.191617	0.239521	0.354251	0.954023	0.549425	0.770115	0.351351	0.162162	0.108108
	Caspofungin
		RPMI-100%						RPMI-20%						RPMI-2%
	0 hr	100	100	100	100	100	100	100	100	100	100	100	100	100	100	100	100	100	100
	3 hrs	0.78125	0.953125	0.625	0.707921	0.70297	0.509901	17.2131	14.7541	9.83607	3.29787	2.97872	2.44681	60.8696	52.1739	52.1739	81.25	85	70
	6 hrs	0.133333	0.266667	0.116667	0.15625	0.1125	0.125	0.669231	0.207692	0.361538	0.57377	0.819672	0.488525	38.4615	28.8462	57.6923	57.8947	52.6316	64.2105
	24 hrs	0.00578035	0.00346821	0.00635838	0.00367347	0.0077551	0.00367347	0.0581921	0.050226	0.0621469	0.00359281	0.0323353	0.00538922	2.47126	0.91954	0.275862	1.48649	1.17568	0.189189

[truncated: 15 more sheets: 5e, 5d, 5c, 5b, 5a, 4, 3c, 3b, 3a, 2e, 2d, 1e, 1f, 2b, 2c]
